# Supplementary material for: SOX1 Functions as a Tumor Suppressor by Repressing HES1 in Lung Cancer
Source: Cancers (Basel). 2023 Apr 8;15(8):2207. doi: 10.3390/cancers15082207 (PMC10136456; doi:10.3390/cancers15082207)
Supplement: Supplementary file 1 [file cancers-15-02207-s001.zip]

Archive with 2 entries (2 files):
- Supplementary File S1.pdf
- Supplementary information.pdf
